# Supplementary material for: Strain-level analysis reveals the vertical microbial transmission during the life cycle of bumblebee
Source: Microbiome. 2021 Nov 4;9:216. doi: 10.1186/s40168-021-01163-1 (PMC8567698; doi:10.1186/s40168-021-01163-1)
Supplement: Supplementary file 2 — Additional file1: Supplementary Table S1.1. List of reference bacterial genomes for custom bee gut microbial genomic database. The genomes with blue background are used as reference genomes for the SNP calling. MAGs are shown in bold brown. NA, not available. [file 40168_2021_1163_MOESM2_ESM.xlsx]

## Sheet: S1.1
Supplementary Table S1.1. List of reference bacterial genomes for custom bee gut microbial genomic database. The genomes with blue background are used as reference genomes for the SNP calling. MAGs are shown in bold brown. NA, not available.
Genus	Strain	Species cluster	IMG accession	Genbank accession	Host
Apibacter	B3912	Api-Acer	NA	WINP00000000	Apis cerana
Apibacter	B3924	Api-Acer	NA	WINM00000000	Apis cerana
Apibacter	B3913	Api-Acer	NA	WINO00000000	Apis cerana
Apibacter	B3813	Api-Acer	NA	WINT00000000	Apis cerana
Apibacter	B3918	Api-Acer	NA	WINN00000000	Apis cerana
Apibacter	B2966	Api-Acer	NA	CP049714	Apis cerana
Apibacter	B2912	Api-Acer	NA	WINV00000000	Apis cerana
Apibacter	B3883	Api-Acer	NA	WINS00000000	Apis cerana
Apibacter	B3889	Api-Acer	NA	WINQ00000000	Apis cerana
Apibacter	B3935	Api-Acer	NA	WINL00000000	Apis cerana
Apibacter	B3887	Api-Acer	NA	WINR00000000	Apis cerana
Apibacter	wkB309	Api-Acer	NA	NZ_PSZL00000000	Apis cerana
Apibacter	B3706	Api-Acer	NA	CP049715	Apis cerana
Apibacter	B3239	Api-Acer	NA	WINU00000000	Apis cerana
Apibacter	B3546	Api-Acer	NA	WINW00000000	Apis cerana
Apibacter	wkB180	Api-Ador	NA	NZ_PSZM00000000	Apis dorsata
Apibacter	wkB301	Api-Ador	NA	NZ_PSZN00000000	Apis dorsata
Apibacter	R-53146	Api-Bom	NA	FCOR00000000	Bombus lapidarius
Apibacter	A-bin1	Api-Bom	NA	JAGGHJ000000000	Bombus terrestris
Bifidobacterium	ESL0447	Bifido-Acer	2808606957	NA	Apis cerana
Bifidobacterium	Bin2	Bifido-Amel-1	NA	KQ033859	Apis mellifera
Bifidobacterium	1460B	Bifido-Amel-1	NA	NZ_PCHJ00000000	Honeybee hindgut
Bifidobacterium	M0109	Bifido-Amel-1	NA	JACFQF000000000	Apis mellifera
Bifidobacterium	W8102	Bifido-Amel-1	NA	VMHK00000000	Apis mellifera
Bifidobacterium	W8120	Bifido-Amel-1	NA	JACFRT000000000	Apis mellifera
Bifidobacterium	W8112	Bifido-Amel-1	NA	JACFQN000000000	Apis mellifera
Bifidobacterium	W8115	Bifido-Amel-1	NA	JACFRS000000000	Apis mellifera
Bifidobacterium	Bin7	Bifido-Amel-2	NA	KQ033885	Apis mellifera
Bifidobacterium	W8116	Bifido-Amel-2	NA	JACFSA000000000	Apis mellifera
Bifidobacterium	W8113	Bifido-Amel-2	NA	JACFQZ000000000	Apis mellifera
Bifidobacterium	W8104	Bifido-Amel-2	NA	JACFRW000000000	Apis mellifera
Bifidobacterium	W8106	Bifido-Amel-2	NA	JACFRY000000000	Apis mellifera
Bifidobacterium	W8103	Bifido-Amel-2	NA	JACFRV000000000	Apis mellifera
Bifidobacterium	W8105	Bifido-Amel-2	NA	JACFRX000000000	Apis mellifera
Bifidobacterium	W8101	Bifido-Amel-2	NA	JACFRU000000000	Apis mellifera
Bifidobacterium	W8107	Bifido-Amel-2	NA	JACFRZ000000000	Apis mellifera
Bifidobacterium	M0353	Bifido-Amel-2	NA	JACFSB000000000	Apis mellifera
Bifidobacterium	B14384H11	Bifido-Amel-2	NA	JACFPL000000000	Apis mellifera
Bifidobacterium	ESL0170	Bifido-Amel-3	NA	NZ_QGLH00000000	Apis mellifera
Bifidobacterium	DSM 20089	Bifido-Amel-3	NA	JDTU00000000	Apis mellifera
Bifidobacterium	PRL2011	Bifido-Amel-3	NA	NC_018720	Apis mellifera var. ligustica
Bifidobacterium	W8114	Bifido-Amel-3	NA	JACFRA000000000	Apis mellifera
Bifidobacterium	W8118	Bifido-Amel-3	NA	JACFPB000000000	Apis mellifera
Bifidobacterium	W8130	Bifido-Amel-3	NA	JACFPC000000000	Apis mellifera
Bifidobacterium	W8109	Bifido-Amel-3	NA	JACFPA000000000	Apis mellifera
Bifidobacterium	W8110	Bifido-Amel-3	NA	JACFQO000000000	Apis mellifera
Bifidobacterium	wkB338	Bifido-Amel-4	NA	NPOR00000000	Apis mellifera
Bifidobacterium	B14448H7	Bifido-Amel-4	NA	JACFRB000000000	Apis mellifera
Bifidobacterium	Hma3	Bifido-Amel-4	NA	KQ034040	Apis mellifera
Bifidobacterium	M0399	Bifido-Amel-4	NA	JACFSD000000000	Apis mellifera
Bifidobacterium	W6238G3	Bifido-Amel-4	NA	JACFSC000000000	Apis mellifera
Bifidobacterium	W8117	Bifido-Amel-4	NA	JACFQG000000000	Apis mellifera
Bifidobacterium	ESL0198	Bifido-Amel-4	NA	NZ_QGLJ00000000	Apis mellifera
Bifidobacterium	M0404	Bifido-Amel-4	NA	JACFQP000000000	Apis mellifera
Bifidobacterium	W8111	Bifido-Amel-4	NA	VMHJ00000000	Apis mellifera
Bifidobacterium	ESL0199	Bifido-Amel-5	NA	NZ_QGLK00000000	Apis mellifera
Bifidobacterium	ESL0200	Bifido-Amel-6	NA	NZ_QGLL00000000	Apis mellifera
Bifidobacterium	W8108	Bifido-Amel-7	NA	JACFOZ000000000	Apis mellifera
Bifidobacterium	M0307	Bifido-Amel-7	NA	JACFSL000000000	Apis mellifera
Bifidobacterium	DSM 20214	Bifido-Amel-7	NA	CP006018	Apis mellifera
Bifidobacterium	DSM 20216	Bifido-Amel-7	NA	JDUF00000000	Apis mellifera
Bifidobacterium	LMG18911	Bifido-Amel-7	NA	CP007287	Apis mellifera
Bifidobacterium	Bma6	Bifido-Amel-7	NA	JXBX00000000	Apis mellifera
Bifidobacterium	ESL0197	Bifido-Amel-7	NA	NZ_QGLI00000000	Apis mellifera
Bifidobacterium	7101	Bifido-Amel-8	NA	AWUN00000000	Apis mellifera
Bifidobacterium	A11	Bifido-Amel-9	NA	NAGZ00000000	Apis mellifera
Bifidobacterium	wkB344	Bifido-Amel-9	NA	NPOQ00000000	Apis mellifera
Bifidobacterium	DSM 22766	Bifido-Bom-4	NA	JGYK00000000	Bombus lucorum
Bifidobacterium	DSM 22767	Bifido-Bom-5	NA	NZ_JDUS00000000	Bombus lucorum
Bifidobacterium	R-53250	Bifido-Bom-5	NA	FMAM00000000	Bombus spp.
Bifidobacterium	DSM 19703	Bifido-Bom-6	NA	ATLK00000000	Bombus spp.
Bifidobacterium	R-52791	Bifido-Bom-1	NA	FMBL00000000	Bombus lapidarius
Bifidobacterium	DSM 22924	Bifido-Bom-2	NA	NZ_MWWS00000000	Bombus spp.
Bifidobacterium	B-bin1	Bifido-Bom-3	NA	JAGGHK000000000	Bombus terrestris
Bifidobacterium	XV2	Bifido-Xyl-1	NA	NZ_PDCH00000000	Xylocopa violacea
Bifidobacterium	XV10	Bifido-Xyl-2	NA	NZ_PDCG00000000	Xylocopa violacea
Gilliamella	wkB72	Gilli-Acer-1	NA	LZEI00000000	Apis cerana
Gilliamella	wkB195	Gilli-Acer-1	NA	LZGP00000000	Apis cerana
Gilliamella	ESL0443	Gilli-Acer-1	2785510747	NA	Apis mellifera
Gilliamella	wkB308	Gilli-Acer-2	NA	LZGN00000000	Apis cerana
Gilliamella	ESL0405	Gilli-Acer-3	2785510744	NA	Apis mellifera
Gilliamella	wkB171	Gilli-Acer-4	NA	LYST00000000	Apis andreniformis
Gilliamella	wkB292	Gilli-Acer-4	NA	LZGO00000000	Apis cerana
Gilliamella	wkB178	Gilli-Ador-1	NA	LZGK00000000	Apis dorsata
Gilliamella	wkB112	Gilli-Ador-2	NA	LZGL00000000	Apis dorsata
Gilliamella	wkB108	Gilli-Ador-3	NA	LZGM00000000	Apis dorsata
Gilliamella	A-7-12	Gilli-Amel-1	NA	NARP00000000	Apis mellifera
Gilliamella	A-9-12	Gilli-Amel-1	NA	NART00000000	Apis mellifera
Gilliamella	A-1-24	Gilli-Amel-1	NA	MZNE00000000	Apis mellifera
Gilliamella	AW13	Gilli-Amel-1	NA	NARU00000000	Apis mellifera
Gilliamella	A-2-24	Gilli-Amel-1	NA	MZNF00000000	Apis mellifera
Gilliamella	N-22	Gilli-Amel-1	NA	NASB00000000	Apis mellifera
Gilliamella	N-28	Gilli-Amel-1	NA	NASC00000000	Apis mellifera
Gilliamella	N-G5	Gilli-Amel-1	NA	NASA00000000	Apis mellifera
Gilliamella	P46G	Gilli-Amel-1	NA	MCIV00000000	Apis mellifera
Gilliamella	P54G	Gilli-Amel-1	NA	LZGJ00000000	Apis mellifera
Gilliamella	NO5	Gilli-Amel-1	NA	NAHV00000000	Apis mellifera
Gilliamella	NO6	Gilli-Amel-1	NA	NAHR00000000	Apis mellifera
Gilliamella	NO10	Gilli-Amel-1	NA	NAHU00000000	Apis mellifera
Gilliamella	NO8	Gilli-Amel-1	NA	NAHS00000000	Apis mellifera
Gilliamella	N-12-12	Gilli-Amel-1	NA	NAHT00000000	Apis mellifera
Gilliamella	N-15-12	Gilli-Amel-1	NA	NAHX00000000	Apis mellifera
Gilliamella	N-9-4	Gilli-Amel-1	NA	NAHW00000000	Apis mellifera
Gilliamella	ESL0178	Gilli-Amel-1	NA	NZ_QGLQ00000000	Apis mellifera
Gilliamella	DSM 104097	Gilli-Amel-1	NA	NZ_QICT00000000	Apis mellifera
Gilliamella	wkB1	Gilli-Amel-1	NA	CP007445	Apis mellifera
Gilliamella	A8	Gilli-Amel-1	NA	MZNG00000000	Apis mellifera
Gilliamella	A9	Gilli-Amel-1	NA	NARS00000000	Apis mellifera
Gilliamella	wkB7	Gilli-Amel-2	NA	LZGG01000000	Apis mellifera
Gilliamella	N10	Gilli-Amel-2	NA	NARV00000000	Apis mellifera
Gilliamella	N2	Gilli-Amel-2	NA	NARW00000000	Apis mellifera
Gilliamella	N4	Gilli-Amel-2	NA	NARN00000000	Apis mellifera
Gilliamella	N6	Gilli-Amel-2	NA	NARZ00000000	Apis mellifera
Gilliamella	A-8-12	Gilli-Amel-2	NA	NARR00000000	Apis mellifera
Gilliamella	Aw-17	Gilli-Amel-2	NA	MZNI00000000	Apis mellifera
Gilliamella	A-12-12	Gilli-Amel-2	NA	NARO00000000	Apis mellifera
Gilliamella	A-7-24	Gilli-Amel-2	NA	NARQ00000000	Apis mellifera
Gilliamella	AW11	Gilli-Amel-2	NA	NARX00000000	Apis mellifera
Gilliamella	AM4	Gilli-Amel-2	NA	NARY00000000	Apis mellifera
Gilliamella	AM6	Gilli-Amel-2	NA	MZNH00000000	Apis mellifera
Gilliamella	W8136	Gilli-Amel-2	NA	JACFQU000000000	Apis mellifera
Gilliamella	B02	Gilli-Amel-2	NA	JAIM00000000	Apis mellifera
Gilliamella	B14448G7	Gilli-Amel-2	NA	JACFPW000000000	Apis mellifera
Gilliamella	B14448G11	Gilli-Amel-2	NA	JACFPX000000000	Apis mellifera
Gilliamella	B14448G12	Gilli-Amel-2	NA	JACFPY000000000	Apis mellifera
Gilliamella	B14384G12	Gilli-Amel-2	NA	JACFPU000000000	Apis mellifera
Gilliamella	B14384G15	Gilli-Amel-2	NA	JACFPV000000000	Apis mellifera
Gilliamella	N-G2	Gilli-Amel-3	NA	NAST00000000	Apis mellifera
Gilliamella	N-W3	Gilli-Amel-3	NA	NASW00000000	Apis mellifera
Gilliamella	W8131	Gilli-Amel-3	NA	VMHL00000000	Apis mellifera
Gilliamella	A7	Gilli-Amel-4	NA	NASN00000000	Apis mellifera
Gilliamella	W8145	Gilli-Amel-4	NA	JACFRC000000000	Apis mellifera
Gilliamella	B14384G7	Gilli-Amel-4	NA	JACFPZ000000000	Apis mellifera
Gilliamella	B14384G10	Gilli-Amel-4	NA	JACFQA000000000	Apis mellifera
Gilliamella	B14384G13	Gilli-Amel-4	NA	JACFQB000000000	Apis mellifera
Gilliamella	B14384H2	Gilli-Amel-4	NA	JACFQC000000000	Apis mellifera
Gilliamella	ESL0172	Gilli-Amel-4	NA	NZ_QGLO00000000	Apis mellifera
Gilliamella	M6-3G	Gilli-Amel-4	NA	MCIU00000000	Apis mellifera
Gilliamella	W8126	Gilli-Amel-4	NA	JACFPE000000000	Apis mellifera
Gilliamella	W8127	Gilli-Amel-4	NA	VMHM00000000	Apis mellifera
Gilliamella	M1-2G	Gilli-Amel-5	NA	LZGQ00000000	Apis mellifera
Gilliamella	A-4-12	Gilli-Amel-5	NA	NASK00000000	Apis mellifera
Gilliamella	NO1	Gilli-Amel-5	NA	NASJ00000000	Apis mellifera
Gilliamella	NO12	Gilli-Amel-5	NA	NASH00000000	Apis mellifera
Gilliamella	NO13	Gilli-Amel-5	NA	NASG00000000	Apis mellifera
Gilliamella	NO14	Gilli-Amel-5	NA	NASF00000000	Apis mellifera
Gilliamella	NO15	Gilli-Amel-5	NA	NASI00000000	Apis mellifera
Gilliamella	NO16	Gilli-Amel-5	NA	NASE00000000	Apis mellifera
Gilliamella	NO3	Gilli-Amel-5	NA	NASD00000000	Apis mellifera
Gilliamella	NO4	Gilli-Amel-5	NA	NASM00000000	Apis mellifera
Gilliamella	P83G	Gilli-Amel-5	NA	LZGH00000000	Apis mellifera
Gilliamella	M0320	Gilli-Amel-5	NA	JACFQD000000000	Apis mellifera
Gilliamella	W8128	Gilli-Amel-5	NA	JACFSE000000000	Apis mellifera
Gilliamella	W8129	Gilli-Amel-5	NA	JACFRD000000000	Apis mellifera
Gilliamella	W8123	Gilli-Amel-5	NA	JACFRE000000000	Apis mellifera
Gilliamella	AM1	Gilli-Amel-5	NA	NASL00000000	Apis mellifera
Gilliamella	M0364	Gilli-Amel-5	NA	JACFSF000000000	Apis mellifera
Gilliamella	P17	Gilli-Amel-5	NA	JAIO00000000	Apis mellifera
Gilliamella	A-TSA1	Gilli-Amel-5	NA	NASO00000000	Apis mellifera
Gilliamella	A-TSA2	Gilli-Amel-5	NA	NASP00000000	Apis mellifera
Gilliamella	A-TSA3	Gilli-Amel-5	NA	NASQ00000000	Apis mellifera
Gilliamella	A-TSA4	Gilli-Amel-5	NA	NASR00000000	Apis mellifera
Gilliamella	P62G	Gilli-Amel-5	NA	LZGI00000000	Apis mellifera
Gilliamella	ESL0169	Gilli-Amel-5	NA	NZ_QGLN00000000	Apis mellifera
Gilliamella	N-G1	Gilli-Amel-5	NA	NASS00000000	Apis mellifera
Gilliamella	N-G3	Gilli-Amel-5	NA	NASU00000000	Apis mellifera
Gilliamella	N-G4	Gilli-Amel-5	NA	NASV00000000	Apis mellifera
Gilliamella	ESL0182	Gilli-Amel-6	NA	NZ_QGLR00000000	Apis mellifera
Gilliamella	ESL0177	Gilli-Amel-6	NA	NZ_QGLP00000000	Apis mellifera
Gilliamella	I20	Gilli-Amel-6	NA	JAIN00000000	Apis mellifera
Gilliamella	App2-1	Gilli-Bom-9	NA	LZGR00000000	Bombus appositus
Gilliamella	App4-10	Gilli-Bom-9	NA	LZGS00000000	Bombus appositus
Gilliamella	Pra-s54	Gilli-Bom-10	NA	WTEZ01000000	Bombus pratorum
Gilliamella	Pra-s60	Gilli-Bom-10	NA	WTFA01000000	Bombus pratorum
Gilliamella	Pas-s27	Gilli-Bom-10	NA	WTEW01000000	Bombus pascuorum
Gilliamella	Pra-s52	Gilli-Bom-10	NA	WTEY01000000	Bombus pratorum
Gilliamella	Pra-s65	Gilli-Bom-10	NA	WTFB01000000	Bombus pratorum
Gilliamella	Pas-s25	Gilli-Bom-11	NA	WTEV01000000	Bombus pascuorum
Gilliamella	App6-5	Gilli-Bom-6	NA	LZGT00000000	Bombus appositus
Gilliamella	R-54852	Gilli-Bom-7	NA	FMWR00000000	Bombus pascuorum
Gilliamella	R-53248	Gilli-Bom-8	NA	FMAQ00000000	Bombus pascuorum
Gilliamella	Pas-s95	Gilli-Bom-8	NA	WTFC01000000	Bombus pascuorum
Gilliamella	R-53144	Gilli-Bom-1	NA	FMBA00000000	Bombus lapidarius
Gilliamella	Choc5-1	Gilli-Bom-2	NA	LZHH00000000	Bombus impatiens
Gilliamella	Choc6-1	Gilli-Bom-3	NA	LZHI00000000	Bombus impatiens
Gilliamella	Choc3-5	Gilli-Bom-3	NA	LZHF00000000	Bombus impatiens
Gilliamella	Choc4-2	Gilli-Bom-3	NA	LZHG00000000	Bombus impatiens
Gilliamella	wkB11	Gilli-Bom-3	NA	JFON00000000	Bombus bimaculatus
Gilliamella	wkB18	Gilli-Bom-3	NA	LZHM00000000	Bombus vagans
Gilliamella	Fer4-1	Gilli-Bom-4	NA	LZGZ00000000	Bombus fervidus
Gilliamella	Nev6-6	Gilli-Bom-4	NA	LZHP00000000	Bombus nevadensis
Gilliamella	WF3-4	Gilli-Bom-4	NA	LZGW00000000	Bombus pensylvanicus
Gilliamella	HK2	Gilli-Bom-4	NA	LZGV00000000	Bombus pensylvanicus
Gilliamella	HK7	Gilli-Bom-4	NA	LZGU00000000	Bombus pensylvanicus
Gilliamella	Fer1-1	Gilli-Bom-4	NA	LZGX00000000	Bombus fervidus
Gilliamella	Fer2-1	Gilli-Bom-4	NA	LZGY00000000	Bombus fervidus
Gilliamella	Nev3-1	Gilli-Bom-4	NA	LZHN00000000	Bombus nevadensis
Gilliamella	Nev5-1	Gilli-Bom-4	NA	LZHO00000000	Bombus nevadensis
Gilliamella	Bif1-4	Gilli-Bom-4	NA	LZHC00000000	Bombus bifarius
Gilliamella	G-bin1	Gilli-Bom-4	NA	JAGGHM000000000	Bombus terrestris
Gilliamella	R-54662	Gilli-Bom-4	NA	FMWS00000000	Bombus terrestris
Gilliamella	G-bin2	Gilli-Bom-4	NA	JAGGHR000000000	Bombus terrestris
Gilliamella	G-bin3	Gilli-Bom-4	NA	JAGGHS000000000	Bombus terrestris
Gilliamella	G-bin4	Gilli-Bom-4	NA	JAGGHP000000000	Bombus terrestris
Gilliamella	G-bin5	Gilli-Bom-4	NA	JAGGHQ000000000	Bombus terrestris
Gilliamella	Bim3-2	Gilli-Bom-4	NA	LZHE00000000	Bombus bimaculatus
Gilliamella	Bim1-2	Gilli-Bom-4	NA	LZHD00000000	Bombus bimaculatus
Gilliamella	Gris3-2	Gilli-Bom-4	NA	LZHB00000000	Bombus griseocollis
Gilliamella	Occ4-3	Gilli-Bom-4	NA	LZHR00000000	Bombus occidentalis
Gilliamella	GillExp13	Gilli-Bom-4	NA	LZHJ00000000	Bombus impatiens
Gilliamella	Imp1-1	Gilli-Bom-4	NA	LZHK00000000	Bombus impatiens
Gilliamella	wkB30	Gilli-Bom-4	NA	JFZX00000000	Bombus vagans
Gilliamella	Gris1-4	Gilli-Bom-4	NA	LZHA00000000	Bombus griseocollis
Gilliamella	Imp1-6	Gilli-Bom-4	NA	LZHL00000000	Bombus impatiens
Gilliamella	G-bin6	Gilli-Bom-4	NA	JAGGHL000000000	Bombus terrestris
Gilliamella	G-bin7	Gilli-Bom-4	NA	JAGGHO000000000	Bombus terrestris
Gilliamella	Occ3-1	Gilli-Bom-4	NA	LZHQ00000000	Bombus occidentalis
Gilliamella	G-bin8	Gilli-Bom-4	NA	JAGGHN000000000	Bombus terrestris
Gilliamella	G-bin9	Gilli-Bom-4	NA	JAGGHT000000000	Bombus terrestris
Gilliamella	Lep-s21	Gilli-Bom-5	NA	WTEU01000000	Bombus lepidus
Gilliamella	Lep-s5	Gilli-Bom-5	NA	WTET01000000	Bombus lepidus
Gilliamella	Lep-s35	Gilli-Bom-5	NA	WTEX01000000	Bombus lepidus
Candidatus Schmidhempelia	Bimp	Schmidhempelia-1	NA	AWGA01000136	Bombus impatiens
Candidatus Schmidhempelia	Sch-bin1	Schmidhempelia-2	NA	JAGGIB000000000	Bombus terrestris
Lactobacillus Firm-4	LV-8.1	Firm4-Bom	NA	QOCS00000000	Bombus appositus
Lactobacillus Firm-4	F4-bin1	Firm4-Bom	NA	JAGGHU000000000	Bombus terrestris
Lactobacillus Firm-4	F4-bin2	Firm4-Bom	NA	JAGGHV000000000	Bombus terrestris
Lactobacillus Firm-4	BI-1.1	Firm4-Bom	NA	QOCR01000009	Bombus impatiens
Lactobacillus Firm-4	BI-2.5	Firm4-Bom	NA	CP031513	Bombus impatiens
Lactobacillus Firm-4	Bin4	Firm4-Acer-Amel	NA	JXJQ00000000	Apis mellifera
Lactobacillus Firm-4	W8092	Firm4-Acer-Amel	NA	JACFPF000000000	Apis mellifera
Lactobacillus Firm-4	ESL0394	Firm4-Amel	NA	JAAEDY000000000	Apis mellifera
Lactobacillus Firm-4	Hon2	Firm4-Amel	NA	JXBZ00000000	Apis mellifera
Lactobacillus Firm-4	ESL0294	Firm4-Amel	NA	JAAEEA000000000	Apis mellifera
Lactobacillus Firm-4	ESL0449	Firm4-Amel	NA	JAAEDX000000000	Apis mellifera
Lactobacillus Firm-4	ESL0295	Firm4-Amel	NA	JAAEDZ000000000	Apis mellifera
Lactobacillus Firm-4	W8088	Firm4-Amel	NA	JACFRI000000000	Apis mellifera
Lactobacillus Firm-4	W8085	Firm4-Amel	NA	JACFRF000000000	Apis mellifera
Lactobacillus Firm-4	W8087	Firm4-Amel	NA	JACFRH000000000	Apis mellifera
Lactobacillus Firm-4	W8090	Firm4-Amel	NA	JACFRK000000000	Apis mellifera
Lactobacillus Firm-4	W8086	Firm4-Amel	NA	JACFRG000000000	Apis mellifera
Lactobacillus Firm-4	W8089	Firm4-Amel	NA	JACFRJ000000000	Apis mellifera
Lactobacillus Firm-5	ESL0411	Firm5-Bom-Acer	2799112220	NA	Apis cerana
Lactobacillus Firm-5	ESL0413	Firm5-Bom-Acer	2799112229	NA	Apis cerana
Lactobacillus Firm-5	ESL0409	Firm5-Bom-Acer	2785510748	NA	Apis cerana
Lactobacillus Firm-5	ESL0416	Firm5-Bom-Acer	2799112230	NA	Apis cerana
Lactobacillus Firm-5	F5-bin1	Firm5-Bom-Acer	NA	JAGGHX000000000	Bombus terrestris
Lactobacillus Firm-5	F5-bin2	Firm5-Bom-Acer	NA	JAGGHW000000000	Bombus terrestris
Lactobacillus Firm-5	F5-bin3	Firm5-Bom-Acer	NA	JAGGHY000000000	Bombus terrestris
Lactobacillus Firm-5	ESL0185	Firm5-Bom-Amel-1	NA	NZ_CP029476	Apis mellifera
Lactobacillus Firm-5	LMG 26964	Firm5-Bom-Amel-1	NA	NZ_PDKP00000000	Apis mellifera L.
Lactobacillus Firm-5	R-53131	Firm5-Bom-Amel-1	NA	FMAN00000000	Apis mellifera
Lactobacillus Firm-5	Hma11	Firm5-Bom-Amel-1	NA	JXLG00000000	Apis mellifera
Lactobacillus Firm-5	W8172	Firm5-Bom-Amel-1	NA	JACFPG000000000	Apis mellifera
Lactobacillus Firm-5	M0403	Firm5-Bom-Amel-1	NA	JACFQV000000000	Apis mellifera
Lactobacillus Firm-5	M0390	Firm5-Bom-Amel-1	NA	JACFPH000000000	Apis mellifera
Lactobacillus Firm-5	ESL0263	Firm5-Bom-Amel-1	NA	NZ_REHL00000000	Apis mellifera
Lactobacillus Firm-5	F5-bin5	Firm5-Bom-Amel-1	NA	JAGGHZ000000000	Bombus terrestris
Lactobacillus Firm-5	wkB10	Firm5-Amel-2	NA	JRJB00000000	Apis mellifera
Lactobacillus Firm-5	M0396	Firm5-Amel-2	NA	JACFQE000000000	Apis mellifera
Lactobacillus Firm-5	Hma2	Firm5-Amel-3	NA	JXLH00000000	Apis mellifera
Lactobacillus Firm-5	Biut2	Firm5-Amel-4	NA	JXBY00000000	Apis mellifera
Lactobacillus Firm-5	ESL0261	Firm5-Amel-4	NA	NZ_REHN00000000	Apis mellifera
Lactobacillus Firm-5	ESL0186	Firm5-Amel-4	NA	NZ_CP029477	Apis mellifera
Lactobacillus Firm-5	ESL0260	Firm5-Amel-5	NA	NZ_REHO00000000	Apis mellifera
Lactobacillus Firm-5	ESL0184	Firm5-Amel-5	NA	NZ_QGLG00000000	Apis mellifera
Lactobacillus Firm-5	ESL0259	Firm5-Amel-5	NA	NZ_REHP00000000	Apis mellifera
Lactobacillus Firm-5	Hma8	Firm5-Amel-5	NA	JXLI00000000	Apis mellifera
Lactobacillus Firm-5	M0392	Firm5-Amel-5	NA	JACFPJ000000000	Apis mellifera
Lactobacillus Firm-5	M0393	Firm5-Amel-5	NA	JACFPK000000000	Apis mellifera
Lactobacillus Firm-5	W8171	Firm5-Amel-5	NA	JACFPI000000000	Apis mellifera
Lactobacillus Firm-5	wkB8	Firm5-Amel-6	NA	CP009531	Apis mellifera
Lactobacillus Firm-5	W8093	Firm5-Amel-6	NA	JACFRL000000000	Apis mellifera
Lactobacillus Firm-5	Bma5	Firm5-Amel-6	NA	JXJR00000000	Apis mellifera
Lactobacillus Firm-5	ESL0183	Firm5-Amel-6	NA	NZ_CP029544	Apis mellifera
Lactobacillus Firm-5	ESL0262	Firm5-Amel-6	NA	NZ_REHM00000000	Apis mellifera
Lactobacillus Firm-5	M0398	Firm5-Amel-7	NA	JACFRO000000000	Apis mellifera
Lactobacillus Firm-5	W8173	Firm5-Amel-7	NA	JACFRM000000000	Apis mellifera
Lactobacillus Firm-5	W8174	Firm5-Amel-7	NA	JACFRN000000000	Apis mellifera
Lactobacillus Firm-5	ESL0228	Firm5-Bom-1	NA	NZ_REHJ00000000	Bombus bohemicus
Lactobacillus Firm-5	ESL0245	Firm5-Bom-1	NA	NZ_REHD00000000	Bombus bohemicus
Lactobacillus Firm-5	ESL0247	Firm5-Bom-1	NA	NZ_REHB00000000	Bombus bohemicus
Lactobacillus Firm-5	ESL0246	Firm5-Bom-1	NA	NZ_REHC00000000	Bombus bohemicus
Lactobacillus Firm-5	ESL0234	Firm5-Bom-2	NA	NZ_REHG00000000	Bombus pascuorum
Lactobacillus Firm-5	ESL0236	Firm5-Bom-2	NA	NZ_REHF00000000	Bombus pascuorum
Lactobacillus Firm-5	ESL0237	Firm5-Bom-2	NA	NZ_REHE00000000	Bombus pascuorum
Lactobacillus Firm-5	ESL0225	Firm5-Bom-2	NA	NZ_REHK00000000	Bombus pascuorum
Lactobacillus Firm-5	ESL0230	Firm5-Bom-2	NA	NZ_REHI00000000	Bombus pascuorum
Lactobacillus Firm-5	ESL0233	Firm5-Bom-2	NA	NZ_REHH00000000	Bombus terrestris
Lactobacillus Firm-5	F5-bin4	Firm5-Bom-2	NA	JAGGIA000000000	Bombus terrestris
Lactobacillus Firm-5	H70-3	Firm5-Bom-2	NA	NZ_NPNG00000000	Bombus spp.
Lactobacillus Firm-5	R-53102	Firm5-Bom-2	NA	NZ_FOMN00000000	NA
Lactobacillus kunkeei	Fhon13	Lac-apin-Amel-Fhon13	NA	JXCT00000000	Apis mellifera
Lactobacillus kunkeei	AR114	Lac-kunkeei-1	NA	JPYX00000000	Apis mellifera
Lactobacillus kunkeei	EFB6	Lac-kunkeei-1	NA	AZBY00000000	Apis mellifera
Lactobacillus kunkeei	FF30-6	Lac-kunkeei-1	NA	BDDX00000000	Apis mellifera
Lactobacillus kunkeei	Fhon2	Lac-kunkeei-1	NA	JXCU00000000	Apis mellifera
Lactobacillus kunkeei	LAan	Lac-kunkeei-1	NA	JXCV00000000	Apis andreniformis
Lactobacillus kunkeei	LAce	Lac-kunkeei-1	NA	JXCW00000000	Apis cerana
Lactobacillus kunkeei	LAfl	Lac-kunkeei-1	NA	JXCX00000000	Apis florea
Lactobacillus kunkeei	LAko	Lac-kunkeei-1	NA	JXCY00000000	Apis koschevnikovi
Lactobacillus kunkeei	LAla	Lac-kunkeei-1	NA	JXCZ00000000	Apis laboriosa
Lactobacillus kunkeei	LAni	Lac-kunkeei-1	NA	JXDA00000000	Apis nigrocincta
Lactobacillus kunkeei	LAnu	Lac-kunkeei-1	NA	JXDD00000000	Apis nuluensis
Lactobacillus kunkeei	LMbe	Lac-kunkeei-1	NA	JXDE00000000	Melipona beecheii
Lactobacillus kunkeei	LMbo	Lac-kunkeei-1	NA	JXDF00000000	Meliponula bocandei
Lactobacillus kunkeei	MP2	Lac-kunkeei-1	NA	CP012920	Apis mellifera
Lactobacillus kunkeei	M0345	Lac-kunkeei-1	NA	JACFQW000000000	Apis mellifera
Lactobacillus kunkeei	LAdo	Lac-kunkeei-2	NA	JXDC00000000	Apis dorsata
Snodgrassella	wkB237	Snod-Acer-Aand-Aflo	NA	MEIM00000000	Apis andreniformis
Snodgrassella	wkB273	Snod-Acer-Aand-Aflo	NA	MEIL00000000	Apis florea
Snodgrassella	wkB298	Snod-Acer-Aand-Aflo	NA	MEIK00000000	Apis cerana
Snodgrassella	O02	Snod-Amel-1	NA	JAIL00000000	Apis mellifera
Snodgrassella	W6238H11	Snod-Amel-2	NA	JACFSH000000000	Apis mellifera
Snodgrassella	W6238H14	Snod-Amel-2	NA	JACFSI000000000	Apis mellifera
Snodgrassella	E1	Snod-Amel-2	NA	NXEN00000000	Apis mellifera
Snodgrassella	A12	Snod-Amel-2	NA	NAGX00000000	Apis mellifera
Snodgrassella	MS1-3	Snod-Amel-2	NA	MEIX00000000	Apis mellifera
Snodgrassella	wkB2	Snod-Amel-2	NA	CP007446	Apis mellifera
Snodgrassella	wkB9	Snod-Amel-2	NA	MEIN00000000	Apis mellifera
Snodgrassella	A11	Snod-Amel-2	NA	NAGZ00000000	Apis mellifera
Snodgrassella	A2	Snod-Amel-2	NA	NAHC01000000	Apis mellifera
Snodgrassella	A3	Snod-Amel-2	NA	NAHE01000000	Apis mellifera
Snodgrassella	A5	Snod-Amel-2	NA	NAHF01000000	Apis mellifera
Snodgrassella	A-1-12	Snod-Amel-2	NA	NAHB00000000	Apis mellifera
Snodgrassella	A-10-12	Snod-Amel-2	NA	NAGY01000000	Apis mellifera
Snodgrassella	A-11-12	Snod-Amel-2	NA	NAHA00000000	Apis mellifera
Snodgrassella	A-2-12	Snod-Amel-2	NA	NAHD01000000	Apis mellifera
Snodgrassella	A-9-24	Snod-Amel-2	NA	NAHH01000000	Apis mellifera
Snodgrassella	A-5-24	Snod-Amel-2	NA	NAHG01000000	Apis mellifera
Snodgrassella	Aw-18	Snod-Amel-2	NA	NAGW01000000	Apis mellifera
Snodgrassella	Aw-20	Snod-Amel-2	NA	MVDP01000000	Apis mellifera
Snodgrassella	J21	Snod-Amel-2	NA	AVQL00000000	Apis mellifera
Snodgrassella	PEB0171	Snod-Amel-2	NA	MEIV00000000	Apis mellifera
Snodgrassella	PEB0178	Snod-Amel-2	NA	MEIW00000000	Apis mellifera
Snodgrassella	M0118	Snod-Amel-2	NA	JACFQK000000000	Apis mellifera
Snodgrassella	M0112	Snod-Amel-2	NA	JACFQL000000000	Apis mellifera
Snodgrassella	M0110	Snod-Amel-2	NA	JACFQM000000000	Apis mellifera
Snodgrassella	O11	Snod-Amel-2	NA	JAIK00000000	Apis mellifera
Snodgrassella	N9	Snod-Amel-2	NA	NAHK01000000	Apis mellifera
Snodgrassella	W8158	Snod-Amel-2	NA	JACFSM000000000	Apis mellifera
Snodgrassella	wkB332	Snod-Amel-2	NA	MEIJ00000000	Apis mellifera
Snodgrassella	wkB339	Snod-Amel-2	NA	MEII00000000	Apis mellifera
Snodgrassella	W8124	Snod-Amel-2	NA	JACFRP000000000	Apis mellifera
Snodgrassella	N-W7	Snod-Amel-2	NA	NAHJ01000000	Apis mellifera
Snodgrassella	ESL0196	Snod-Amel-2	NA	NZ_QGLS00000000	Apis mellifera
Snodgrassella	W8135	Snod-Amel-2	NA	JACFQX000000000	Apis mellifera
Snodgrassella	W8134	Snod-Amel-2	NA	JACFQY000000000	Apis mellifera
Snodgrassella	W8132	Snod-Amel-2	NA	JACFRQ000000000	Apis mellifera
Snodgrassella	N-S3	Snod-Amel-2	NA	NAHN00000000	Apis mellifera
Snodgrassella	P14	Snod-Amel-2	NA	JACG00000000	Apis mellifera
Snodgrassella	M0351	Snod-Amel-2	NA	JACFSG000000000	Apis mellifera
Snodgrassella	N-23	Snod-Amel-2	NA	NAHQ00000000	Apis mellifera
Snodgrassella	N-S1	Snod-Amel-2	NA	NAHL00000000	Apis mellifera
Snodgrassella	N-S2	Snod-Amel-2	NA	NAHM01000000	Apis mellifera
Snodgrassella	N-S4	Snod-Amel-2	NA	NAHO00000000	Apis mellifera
Snodgrassella	N-S5	Snod-Amel-2	NA	NAHP00000000	Apis mellifera
Snodgrassella	N-W4	Snod-Amel-2	NA	NAHI01000000	Apis mellifera
Snodgrassella	App2-2	Snod-Bom-2	NA	MDVB00000000	Bombus appositus
Snodgrassella	App4-8	Snod-Bom-2	NA	MDVC00000000	Bombus appositus
Snodgrassella	App6-4	Snod-Bom-2	NA	MDVD00000000	Bombus appositus
Snodgrassella	Nev3CBA3	Snod-Bom-4	NA	MEIS00000000	Bombus nevadensis
Snodgrassella	Nev4-2	Snod-Bom-4	NA	MEIR00000000	Bombus nevadensis
Snodgrassella	HK9x	Snod-Bom-5	NA	MEIT00000000	Bombus pensylvanicus
Snodgrassella	Pens2-2-5	Snod-Bom-5	NA	MDUZ00000000	Bombus pensylvanicus
Snodgrassella	Fer4-2	Snod-Bom-5	NA	MDVG00000000	Bombus fervidus
Snodgrassella	WF3-3	Snod-Bom-5	NA	MEIO00000000	Bombus pensylvanicus
Snodgrassella	HK3	Snod-Bom-5	NA	MEIU00000000	Bombus pensylvanicus
Snodgrassella	Occ4-2	Snod-Bom-3	NA	MEIQ00000000	Bombus occidentalis
Snodgrassella	S-bin1	Snod-Bom-3	NA	JAGGIE000000000	Bombus terrestris
Snodgrassella	S-bin2	Snod-Bom-3	NA	JAGGIG000000000	Bombus terrestris
Snodgrassella	S-bin3	Snod-Bom-3	NA	JAGGID000000000	Bombus terrestris
Snodgrassella	S-bin4	Snod-Bom-3	NA	JAGGIH000000000	Bombus terrestris
Snodgrassella	S-bin5	Snod-Bom-3	NA	JAGGIC000000000	Bombus terrestris
Snodgrassella	S-bin6	Snod-Bom-3	NA	JAGGIJ000000000	Bombus terrestris
Snodgrassella	S-bin7	Snod-Bom-3	NA	JAGGII000000000	Bombus terrestris
Snodgrassella	S-bin8	Snod-Bom-3	NA	JAGGIF000000000	Bombus terrestris
Snodgrassella	wkB12	Snod-Bom-3	NA	CP007445	Bombus bimaculatus
Snodgrassella	Gris2-3-4	Snod-Bom-3	NA	MDUY00000000	Bombus griseocollis
Snodgrassella	Gris1-3	Snod-Bom-3	NA	MDVH00000000	Bombus griseocollis
Snodgrassella	Gris1-6	Snod-Bom-3	NA	MDVI00000000	Bombus griseocollis
Snodgrassella	Gris3-4	Snod-Bom-3	NA	MDVJ00000000	Bombus griseocollis
Snodgrassella	wkB29	Snod-Bom-3	NA	JFZV00000000	Bombus vagans
Snodgrassella	Snod2-1-5	Snod-Bom-3	NA	MDVA00000000	Bombus impatiens
Snodgrassella	Ruf1-X	Snod-Bom-3	NA	MEIP00000000	Bombus rufocinctus
Snodgrassella	Fer1-2	Snod-Bom-3	NA	MDVE00000000	Bombus fervidus
Snodgrassella	Fer2-2	Snod-Bom-3	NA	MDVF00000000	Bombus fervidus
Snodgrassella	S-bin9	Snod-Bom-1	NA	JAGGIK000000000	Bombus terrestris
Parasaccharibacter	G7-7-3c	Alpha2-1	NA	CP020554	Apis mellifera
Saccharibacter	3.A.1	Alpha2-1	NA	MNPT00000000	Honey
Saccharibacter	AM169	Alpha2-1	NA	NZ_CBLY000000000	Apis mellifera
Saccharibacter	M18	Alpha2-1	NA	MNPS00000000	Apis mellifera
Parasaccharibacter	AS1	Alpha2-2	NA	MEJG00000000	Apis mellifera larvae
Saccharibacter	DSM-15669	Alpha2-3	NA	ARJS01000000	Pollen sample
Commensalibacter	ESL0284	Alpha2-4	NA	NZ_QGLT00000000	Apis mellifera
Commensalibacter	M0134	Alpha2-4	NA	JACFQH000000000	Apis mellifera
Commensalibacter	M0266	Alpha2-4	NA	JACFPM000000000	Apis mellifera
Commensalibacter	M0270	Alpha2-4	NA	JACFPN000000000	Apis mellifera
Commensalibacter	M0267	Alpha2-4	NA	JACFPO000000000	Apis mellifera
Commensalibacter	M0265	Alpha2-4	NA	JACFPP000000000	Apis mellifera
Commensalibacter	M0133	Alpha2-4	NA	JACFQI000000000	Apis mellifera
Commensalibacter	M0268	Alpha2-4	NA	JACFPQ000000000	Apis mellifera
Commensalibacter	M0355	Alpha2-4	NA	JACFQQ000000000	Apis mellifera
Commensalibacter	M0357	Alpha2-4	NA	JACFQR000000000	Apis mellifera
Commensalibacter	M0355	Alpha2-4	NA	JACFQQ000000000	Apis mellifera
Commensalibacter	B14384M3	Alpha2-4	NA	JACFPT000000000	Apis mellifera
Commensalibacter	W6292M3	Alpha2-4	NA	JACFQT000000000	Apis mellifera
Commensalibacter	W8133	Alpha2-4	NA	JACFPR000000000	Apis mellifera
Commensalibacter	W8163	Alpha2-4	NA	JACFSR000000000	Apis mellifera
Commensalibacter	M0391	Alpha2-4	NA	JACFPD000000000	Apis mellifera
Commensalibacter	M0402	Alpha2-4	NA	JACFQS000000000	Apis mellifera
Commensalibacter	M0407	Alpha2-4	NA	JACFQJ000000000	Apis mellifera
Commensalibacter	B14384M2	Alpha2-4	NA	JACFPS000000000	Apis mellifera
Bombella	ESL0368	Bombe-Amel-1	NA	CP046394	Apis mellifera
Bombella	ESL0385	Bombe-Amel-2	NA	WNIJ00000000	Apis mellifera
Bombella	R-52487	Bombe-Bom	NA	JATM	Crop of Bombus lapidarius
Bartonella	BBC0122	Barto-Amel-1	NA	CP015625	Apis mellifera
Bartonella	B10834H15	Barto-Amel-1	NA	JACFOL000000000	Apis mellifera
Bartonella	B10834G3	Barto-Amel-1	NA	JACFOM000000000	Apis mellifera
Bartonella	W8125	Barto-Amel-1	NA	JACFRR000000000	Apis mellifera
Bartonella	BBC0178	Barto-Amel-2	NA	CP015820	Apis mellifera
Bartonella	BBC0244	Barto-Amel-2	NA	CP015821	Apis mellifera
Bartonella	W8097	Barto-Amel-2	NA	JACFON000000000	Apis mellifera
Bartonella	M0283	Barto-Amel-2	NA	JACFSK000000000	Apis mellifera
Bartonella	W8122	Barto-Amel-2	NA	JACFOO000000000	Apis mellifera
Bartonella	M0176	Barto-Amel-2	NA	JACFOP000000000	Apis mellifera
Bartonella	M0177	Barto-Amel-2	NA	JACFOY000000000	Apis mellifera
Bartonella	M0187	Barto-Amel-2	NA	JACFOR000000000	Apis mellifera
Bartonella	M0190	Barto-Amel-2	NA	JACFOS000000000	Apis mellifera
Bartonella	M0191	Barto-Amel-2	NA	JACFOT000000000	Apis mellifera
Bartonella	M0192	Barto-Amel-2	NA	JACFOU000000000	Apis mellifera
Bartonella	M0193	Barto-Amel-2	NA	JACFOV000000000	Apis mellifera
Bartonella	M0280	Barto-Amel-2	NA	JACFSJ000000000	Apis mellifera
Bartonella	P0291	Barto-Amel-2	NA	JACFOQ000000000	Apis mellifera
Bartonella	PEB0122	Barto-Amel-3	NA	LXYU00000000	Apis mellifera
Bartonella	PEB0149	Barto-Amel-3	NA	LXYT00000000	Apis mellifera
Bartonella	PEB0150	Barto-Amel-3	NA	LXYS00000000	Apis mellifera
Bartonella	W8098	Barto-Amel-3	NA	JACFOW000000000	Apis mellifera
Bartonella	W8099	Barto-Amel-3	NA	JACFSN000000000	Apis mellifera
Bartonella	B10834G6	Barto-Amel-3	NA	JACFOX000000000	Apis mellifera
Bartonella	W8151	Barto-Amel-3	NA	JACFSO000000000	Apis mellifera
Bartonella	W8152	Barto-Amel-3	NA	JACFSP000000000	Apis mellifera
Bartonella	W8167	Barto-Amel-3	NA	JACFSQ000000000	Apis mellifera
Frischella	DSM-104328	Frisch-Amel	NA	QGTI01000067	Apis mellifera
Frischella	ESL0167	Frisch-Amel	NA	NZ_QGLM00000000	Apis mellifera
Frischella	PEB0191	Frisch-Amel	NA	CP009056	Apis mellifera
Entomomonas	ESL0073	Entomo-Amel-Acer	NA	CP029478	Apis mellifera
Entomomonas	QZS01	Entomo-Amel-Acer	NA	CP029822	Apis cerana
Melissococcus	B5	Melissococcus-plutonius	NA	JSAW01000002	EFB infected honey bee larva
Melissococcus	ATCC-35311	Melissococcus-plutonius	NA	NC_015516	Unkown species of honey bee
Melissococcus	DAT561	Melissococcus-plutonius	NA	NC_016938	Apis mellifera
Melissococcus	S1	Melissococcus-plutonius	NA	NZ_CP006683	EFB-infected honey bee colony
Melissococcus	764-5B	Melissococcus-plutonius	NA	NZ_JSAV00000000	EFB infected honey bee larva
Melissococcus	765-6B	Melissococcus-plutonius	NA	NZ_JSAX00000000	EFB infected honey bee larva
Melissococcus	21.1	Melissococcus-plutonius	NA	NZ_JSAY00000000	EFB infected honey bee larva
Melissococcus	90	Melissococcus-plutonius	NA	NZ_JSAZ00000000	EFB infected honey bee larva
Melissococcus	49.3	Melissococcus-plutonius	NA	NZ_JSBA00000000	EFB infected honey bee larva
Melissococcus	119	Melissococcus-plutonius	NA	NZ_JSBB00000000	EFB infected honey bee larva
Melissococcus	H6	Melissococcus-plutonius	NA	NZ_JSBC00000000	EFB infected honey bee larva
Melissococcus	L9	Melissococcus-plutonius	NA	NZ_JSBD00000000	EFB infected honey bee larva
Melissococcus	60	Melissococcus-plutonius	NA	NZ_JSBE00000000	EFB infected honey bee larva
Melissococcus	82	Melissococcus-plutonius	NA	NZ_JSBF00000000	EFB infected honey bee larva
Paenibacillus	ERIC-I	Paenibacillus-larvae	NA	CP019651	Apis mellifera
Paenibacillus	Eric-IV	Paenibacillus-larvae	NA	CP019659	Apis mellifera
Paenibacillus	CCM-38	Paenibacillus-larvae	NA	CP020327	Apis mellifera
Paenibacillus	BRL-230010	Paenibacillus-larvae	NA	NZ_AARF00000000	Apis mellifera
Paenibacillus	DSM-25719	Paenibacillus-larvae	NA	NZ_ADFW00000000	Apis mellifera
Paenibacillus	B-3650	Paenibacillus-larvae	NA	NZ_ADZY00000000	Apis mellifera
Paenibacillus	DSM-25430	Paenibacillus-larvae	NA	NZ_CP019652	Apis mellifera
Paenibacillus	Eric-III	Paenibacillus-larvae	NA	NZ_CP019655	Apis mellifera
Paenibacillus	ATCC-9545	Paenibacillus-larvae	NA	NZ_CP019687	Apis mellifera
Paenibacillus	ATCC-13537	Paenibacillus-larvae	NA	NZ_CP019794	Apis mellifera
Paenibacillus	SAG-10367	Paenibacillus-larvae	NA	NZ_CP020557	Apis mellifera
Paenibacillus	MEX14	Paenibacillus-larvae	NA	NZ_LAWY00000000	Apis mellifera
Spiroplasma	KC3	Spiroplasma-melliferum	NA	NZ_AGBZ00000000	Apis mellifera
Spiroplasma	IPMB4A	Spiroplasma-melliferum	NA	NZ_AMGI00000000	Apis mellifera
Spiroplasma	CH-1	Spiroplasma-melliferum	NA	NZ_PHSJ00000000	Apis mellifera

## Sheet: S1.2
Supplementary Table S1.2 List of metagenome-assembly genomes (MAGs) from the bumble bee guts. The classification was annotated using GTDB-tk and the completeness and contamination were caculated using CheckM.
Genus	Strain	Species cluster	Size (bp)	Number of contigs	N50	Completeness	Contamination
Apibacter	A-bin1	Api-Bom	2294803	51	364094	100	0
Bifidobacterium	B-bin1	Bidido-Bom-3	2164548	19	235068	97.84	1.06
Gilliamella	G-bin6	Gilli-Bom-4	2018167	317	12678	86.11	0
Gilliamella	G-bin1	Gilli-Bom-4	2382984	74	70790	98.87	0
Gilliamella	G-bin8	Gilli-Bom-4	2850135	559	7795	91.84	8.1
Gilliamella	G-bin7	Gilli-Bom-4	2228320	39	101393	98.31	0
Gilliamella	G-bin4	Gilli-Bom-4	2492097	66	58352	98.87	0
Gilliamella	G-bin5	Gilli-Bom-4	2418608	89	53999	98.87	0
Gilliamella	G-bin2	Gilli-Bom-4	2358324	81	59630	98.87	0
Gilliamella	G-bin3	Gilli-Bom-4	2391185	71	75495	98.31	0
Gilliamella	G-bin9	Gilli-Bom-4	2062694	167	33507	94.07	1.13
Lactobacillus Firm-4	F4-bin1	Firm4-Bom	1992629	38	178948	96.68	1.57
Lactobacillus Firm-4	F4-bin2	Firm4-Bom	1796428	33	175854	94.72	0
Lactobacillus Firm-5	F5-bin2	Firm5-Bom-Acer	2103354	15	217542	96.75	0.84
Lactobacillus Firm-5	F5-bin1	Firm5-Bom-Acer	1993889	66	75933	96.43	0.84
Lactobacillus Firm-5	F5-bin3	Firm5-Bom-Acer	2178945	46	226044	97.4	0.84
Lactobacillus Firm-5	F5-bin5	Firm5-Amel-1	1776851	172	22276	92.2	0.65
Lactobacillus Firm-5	F5-bin4	Firm5-Bom-2	1678617	21	189577	97	0
Candidatus Schmidhempelia	Sch-bin1	Schmidhempelia-2	1765716	422	5027	76.75	1.13
Snodgrassella	S-bin5	Snod-Bom-2	2351268	96	48123	98.29	0.43
Snodgrassella	S-bin3	Snod-Bom-2	2084687	47	94309	98.29	0
Snodgrassella	S-bin1	Snod-Bom-2	2386132	48	195548	99.57	0.43
Snodgrassella	S-bin8	Snod-Bom-2	2307910	33	167624	99.57	0.43
Snodgrassella	S-bin2	Snod-Bom-2	2286277	111	51529	99.57	0.43
Snodgrassella	S-bin4	Snod-Bom-2	2644015	1035	3072	86.6	5.97
Snodgrassella	S-bin7	Snod-Bom-2	1874096	89	47298	90.1	0.43
Snodgrassella	S-bin6	Snod-Bom-2	2260717	17	227399	99.57	0.43
Snodgrassella	S-bin9	Snod-Bom-3	2049305	108	33443	89.42	0.45
